# Supplementary material for: Dicer increases the indication for trastuzumab treatment in gastric cancer patients via overexpression of human epidermal growth factor receptor 2
Source: Sci Rep. 2021 Mar 26;11:6993. doi: 10.1038/s41598-021-86485-8 (PMC7997953; doi:10.1038/s41598-021-86485-8)
Supplement: Supplementary file 2 — Supplementary Table S1. [file 41598_2021_86485_MOESM2_ESM.xlsx]

## Sheet: S1
Table S1.Differentially expressed miRNAs in Dicer overexpression group compared to control group.
miRNA	p-Value	Fold change	Regulation
hsa-miR-105-5p	2.04703e-08	-79.341	down
hsa-miR-767-5p	1.25443e-08	-61.393	down
hsa-miR-203a	5.97182e-08	-42.814	down
hsa-miR-139-5p	1.218e-07	-41.355	down
hsa-miR-519c-5p	5.01022e-09	-24.761	down
hsa-miR-519b-5p	5.01022e-09	-24.761	down
hsa-miR-523-5p	5.01022e-09	-24.761	down
hsa-miR-518e-5p	5.01022e-09	-24.761	down
hsa-miR-522-5p	5.01022e-09	-24.761	down
hsa-miR-519a-5p	5.01022e-09	-24.761	down
hsa-miR-675-5p	1.8479e-06	-19.562	down
hsa-miR-516a-5p	2.26718e-08	-14.723	down
hsa-miR-152-3p	6.79924e-08	-13.548	down
hsa-miR-584-5p	1.59557e-06	-12.729	down
hsa-miR-7-5p	5.71913e-06	-12.126	down
hsa-miR-338-5p	1.51249e-05	-10.629	down
hsa-miR-212-3p	1.15564e-06	-8.398	down
hsa-miR-1247-5p	0.000374318	-7.835	down
hsa-miR-518f-5p	0.000237927	-6.105	down
hsa-miR-3138	2.07127e-05	-5.278	down
hsa-miR-526a	6.60489e-05	-5.205	down
hsa-miR-520c-5p	6.60489e-05	-5.205	down
hsa-miR-518d-5p	6.60489e-05	-5.205	down
hsa-miR-217	0.00049027	-5.205	down
hsa-miR-31-3p	8.36721e-05	5.028	up
hsa-miR-155-5p	6.61148e-05	6.19	up
hsa-miR-29b-1-5p	1.41603e-05	7.111	up
hsa-miR-181a-3p	5.86119e-06	17.753	up
hsa-miR-143-3p	4.08104e-08	34.535	up
hsa-miR-145-5p	1.00398e-07	71.012	up
hsa-miR-199a-5p	3.56057e-09	76.109	up
hsa-miR-199a-3p	1.7118e-09	138.141	up
hsa-miR-199b-3p	1.7118e-09	138.141	up
hsa-miR-214-3p	8.66304e-08	150.123	up
